# Supplementary material for: Insights from common buzzard broods on the interaction between Leucocytozoon infection, watercourse habitats and simuliid blackfly vectors
Source: Int J Parasitol Parasites Wildl. 2024 Aug 24;25:100978. doi: 10.1016/j.ijppaw.2024.100978 (PMC11389542; doi:10.1016/j.ijppaw.2024.100978)
Supplement: Multimedia component 1 [file mmc1.xlsx]

## Sheet: Nester
Nest ID	Y	X	Datum	Brood_size	0_Infectionintensity	0_Morph	0_Age	Alter stand. Im Durchschnitt	0_Weight	gefangene Mücken	Überlebensdauer Durchschnitt in Tagen (Mücke)	Dist_stream	Lenght_stream200	Length_stream1000		KürzesteDistanzLinieName	KürzesteDistanzLinieSonstige	Summe der Längen gsk3e_gewkz_line_namelength in 1000mRadius	Summe der Längen gsk3e_sonstige_line_basis in 1000m Radius	Summe Längen gsk3e_gewkz_line_namelength in 200m Radius	Summe der Längen gsk3e_sonstige_line_basis in 200 m Radius
49	52.1252	8.33739	2019-06-01	2	3	2.5	25.25	0.55	840	0	0	56.1996	521.454	7142.58		154.447	56.1996	3418.04	3724.54	248.094	273.36
149	52.0986	8.43188	2019-05-26	3	2.67	2	29.01	0.63	833	0	0	20.033	300.419	6554.08		387.747	20.033	2013.46	4540.62	0	300.419
155	52.112	8.42399	2019-06-04	1	1	4	31.23	0.68	785	0	0	36.7608	495.919	7130.3		562.465	36.7608	2235.26	4895.04	0	495.919
342	52.1259	8.41053	2019-05-30	4	2	4	26.57	0.58	745	0	0	361.588	0	7091.84		361.588	372.464	4268.38	2823.47	0	0
527	52.1196	8.34587	2019-06-01	1	0	3	22.97	0.5	700	0	0	69.9312	572.316	5636.56		69.9312	643.934	3876.1	1760.46	572.316	0
578	52.1745	8.50241	2019-05-31	4	0.5	2	24.5	0.53	753	0	0	13.2558	836.927	4689.26		68.2964	13.2558	2604.03	2085.23	447.657	389.27
791	52.0424	8.43166	2019-06-01	3	0	2.67	24.65	0.54	660	0	0	91.6127	142.802	8056.39		266.228	91.6127	4497.47	3558.92	0	142.802
959	52.1574	8.48252	2019-05-31	4	1.75	4	26.87	0.59	731	0	0	18.2231	472.017	5218.05		18.2231	758.648	5147	71.0533	472.017	0
1032	52.0739	8.38823	2019-05-24	3	1	3	28.15	0.61	797	24	6.63	11.3842	738.674	5468.97		11.3842	53.9498	1392.59	4076.37	419.207	319.467
1052	52.0252	8.43529	2019-05-30	4	0	4	36.36	0.79	788	0	0	569.175	0	3709.62		569.175	593.939	2288.32	1421.3	0	0
1212	52.0495	8.42632	2019-05-25	2	1.5	2	24.04	0.52	645	3	4	50.3143	979.814	4869.82		169.692	50.3143	2099.1	2770.73	231.382	748.432
1279	52.0037	8.34079	2019-05-24	3	3	2	29.25	0.64	723	0	0	190.069	109.852	6964.77		190.069	329.086	5477.55	1487.22	109.852	0
1374	52.1339	8.41124	2019-05-22	3	3	4	24.14	0.53	847	23	5.74	31.9168	635.3	7426.7		159.461	31.9168	5092.36	2334.35	239.059	396.241
1406	52.0514	8.45127	2019-05-30	4	0.75	3.5	28.09	0.61	780	2	3	104.181	420.651	6624.39		104.181	626.51	6559.98	64.412	420.651	0
1430	52.0821	8.45839	2019-06-09	4	1.75	3	26.01	0.57	763	10	2.5	0.754507	209.594	6540.77		338.466	0.754507	4100.95	2439.82	0	209.594
1458	52.0884	8.46519	2019-06-09	2	2	4	38.89	0.85	920	0	0	4.6107	435.482	7117.13		4.6107	333.759	4058.75	3058.38	435.482	0
1489	52.0941	8.41046	2019-05-26	2	1.5	2	23.84	0.52	775	1	9	22.5472	803.602	9113.23		22.5472	28.1087	4244.38	4868.84	629.052	174.55
1574	52.1071	8.34638	2019-05-25	3	0	3.33	27.99	0.61	778	0	0	33.1692	409.935	7903.01		33.1692	387.164	5685.15	2217.87	409.935	0
1586	52.0847	8.3819	2019-06-09	1	2	3	31.36	0.68	850	0	0	257.079	0	4320.47		257.079	562.05	1647.29	2673.18	0	0
1591	52.0958	8.32502	2019-05-26	2	1.5	3.5	24.7	0.54	778	3	5	651.897	0	1261.57		848.445	651.897	484.832	776.735	0	0
1603	52.0505	8.4206	2019-05-25	2	1.5	3	27.74	0.6	773	11	6.45	179.378	30.9143	4034.15		272.349	179.378	1857.62	2176.53	0	30.9143
1608	52.0754	8.44552	2019-05-25	2	1.5	4	21.61	0.47	730	10	6	18.6662	423.988	7738.35		437.023	18.6662	4846.12	2892.23	0	423.988
1630	52.0239	8.49476	2019-05-19	4	0	3	20.26	0.44	586	4	6.25	24.2386	619.554	3156.64		109.48	24.2386	2786.52	370.122	292.236	327.318
1642	52.094	8.48337	2019-05-23	3	1.67	2.33	29.2	0.64	970	6	8.67	11.317	794.339	8892.41		11.317	237.613	7385.2	1507.21	794.339	0
1669	52.1335	8.46255	2019-06-02	2	0	2.5	26.08	0.57	795	0	0	30.108	636.691	8827.31		30.108	166.688	5560.05	3267.26	452.329	184.362
1679	52.1682	8.49945	2019-06-09	2	1.5	4	33.67	0.74	818	0	0	7.04683	395.637	4312.32		303.511	7.04683	2556.26	1756.06	0	395.637
1752	52.1065	8.39683	2019-06-07	3	2.67	3	26.54	0.58	762	0	0	118.944	185.486	4803.33		279.564	118.944	2290.61	2512.71	0	185.486
1770	52.0991	8.41938	2019-05-31	4	1.25	3.5	27.55	0.6	805	0	0	10.3842	622.057	10129.9		151.257	10.3842	3498.43	6631.44	188.944	433.113
1787	52.1042	8.32252	2019-06-07	2	3	3.5	28.49	0.62	840	0	0	59.7794	154.824	3819.65		594.655	59.7794	1968.21	1851.44	0	154.824
1794	52.0601	8.46315	2019-06-08	2	3	3	29.18	0.64	848	3	4.67	15.3636	449.547	8507.57		15.3636	610.009	8443.16	64.412	449.547	0
1812	52.0066	8.36327	2019-06-07	3	0.33	3.67	25.63	0.56	758	0	0	141.693	277.71	4194.17		141.693	997.546	4194.17	0	277.71	0
1818	52.0384	8.35165	2019-06-08	2	0.5	3.5	28.82	0.63	883	2	2	37.879	385.266	9483.26		326.291	37.879	5287.43	4195.83	0	385.266
1820	52.0556	8.39904	2019-06-01	3	0	2	26.14	0.57	780	0	0	99.8155	353.271	3353.22		664.453	99.8155	412.035	2941.18	0	353.271
1829	52.0761	8.48025	2019-05-19	3	1.67	3	24.93	0.54	548	4	6.25	144.292	224.319	7364.21		167.323	144.292	4603.32	2760.89	94.6878	129.631
1832	52.0833	8.47193	2019-06-09	3	1	3	33.2	0.72	847	4	2.25	17.983	281.795	8480.59		310.536	17.983	5687.57	2793.03	0	281.795
1847	52.034	8.48802	2019-05-25	3	0.33	3.67	23.92	0.52	715	18	6.17	458.807	0	3410.56		458.807	930.264	3347.94	62.6179	0	0
1853	52.0981	8.46671	2019-06-09	2	1	2	39.74	0.87	848	2	1	8.35975	339.221	5824.98		228.284	8.35975	4346.41	1478.58	0	339.221
1858	52.1239	8.44674	2019-06-06	2	0	3.5	35.53	0.78	833	0	0	1.66076	400.101	7416.23		544.263	1.66076	1898.68	5517.55	0	400.101
1959	52.106	8.35245	2019-05-25	2	0	4	31.51	0.69	965	0	0	280.411	0	6784.12		295.474	280.411	4712.6	2071.52	0	0
1972	52.0304	8.45067	2019-05-30	2	0	2	24.25	0.53	713	5	9	18.7005	694.788	8394.58		27.7142	18.7005	5916.16	2478.42	422.934	271.854
2142	52.067	8.37102	2019-05-31	2	0.5	3	17.83	0.39	510	0	0	73.6058	343.258	3111.41		667.564	73.6058	1510.01	1601.4	0	343.258
2143	52.072	8.37212	2019-05-19	2	1.5	3	25.4	0.55	820	1	12	368.659	0	4672.17		368.659	510.966	1932.03	2740.14	0	0
2168	52.0715	8.48659	2019-06-04	1	3	3	26.65	0.58	610	0	0	61.8702	149.396	8225.48		434.47	61.8702	4661.18	3564.29	0	149.396
2180	52.0332	8.47272	2019-05-25	1	0	3	25.68	0.56	705	0	0	13.2336	763.538	5643.47		13.2336	753.089	5204.21	439.257	763.538	0
2196	52.0217	8.44486	2019-06-08	3	1.33	4	31.04	0.68	770	0	0	450.527	0	2056.15		612.796	450.527	819.87	1236.28	0	0
2197	52.0098	8.4969	2019-06-02	2	0	3.5	38.55	0.84	890	0	0	258.922	0	3082.47		258.922	829.558	2946.6	135.866	0	0
2215	52.0535	8.45622	2019-06-08	1	3	4	23.45	0.51	710	0	0	23.9485	459.712	7819.05		23.9485	293.965	7754.64	64.412	459.712	0
2219	52.0587	8.4502	2019-05-30	4	2.25	3	28.22	0.62	726	21	4.95	105.961	189.564	8206		105.961	485.34	7567.18	638.827	189.564	0
2224	52.0732	8.45713	2019-05-25	2	0	4	19.26	0.42	615	8	8.25	15.328	834.09	10250.1		15.328	106.965	7630.66	2619.44	448.029	386.061
2225	52.0768	8.45581	2019-05-31	1	0	3	28.37	0.62	710	0	0	106.277	462.31	9155.88		106.277	107.981	6473.32	2682.56	324.564	137.746
2228	52.0779	8.43663	2019-06-09	3	2.67	2.33	32.46	0.71	813	6	3.5	16.6396	558.34	7060.3		141.845	16.6396	3251.42	3808.88	262.29	296.05
2229	52.055	8.44156	2019-06-07	1	3	4	28.61	0.62	845	0	0	88.0315	122.988	5073.56		88.0315	762.626	4716.04	357.522	122.988	0
2231	52.0705	8.45904	2019-05-31	3	1	3.33	26.96	0.59	823	0	0	0.210194	972.952	10566.6		0.210194	165.591	8221.33	2345.25	900.15	72.8014
2232	52.0743	8.4668	2019-05-19	4	0.75	3	17.6	0.38	555	0	0	6.28593	465.919	9075.28		6.28593	221.374	6735.49	2339.79	465.919	0
2233	52.0234	8.50294	2019-06-06	2	0.5	3	38.75	0.85	920	0	0	107.148	295.179	2827.23		107.148	520.166	2457.11	370.122	295.179	0
2241	52.1296	8.46926	2019-05-31	3	1.67	4	26.32	0.57	880	0	0	23.1214	900.494	9670.86		79.0878	23.1214	6490.59	3180.27	523.902	376.592
2243	52.1328	8.43908	2019-06-07	3	2	3	33.72	0.74	967	0	0	5.92282	423.615	3405.19		5.92282	609.7	2237.58	1167.62	423.615	0
13462	52.037	8.35682	2019-05-31	3	2.67	4	27.5	0.6	807	0	0	137.716	418.526	8947.93		204.462	137.716	5527.31	3420.63	0	418.526
13811	52.1304	8.43359	2019-05-26	4	0	3.75	22.49	0.49	655	0	0	18.3668	427.999	3911.74		18.3668	657.279	1632.88	2278.86	427.999	0
14183	52.0672	8.41611	2019-06-07	2	1	3	32.16	0.71	795	0	0	260.469	0	6471.77		260.469	336.399	4448.13	2023.64	0	0
18151	51.9964	8.4682	2019-06-02	3	0.67	2	27.98	0.61	777	0	0	23.7702	442.972	6024.9		23.7702	739.595	5017.7	1007.19	442.972	0
18771	52.1106	8.40312	2019-06-04	3	0	4	23.24	0.51	747	0	0	34.8813	399.181	6226.8		34.8813	424.466	3136.5	3090.3	399.181	0
19931	52.0588	8.46095	2019-05-19	3	1	4	17.11	0.37	470	1	5	15.6052	446.968	9014.46		15.6052	403.322	8950.04	64.412	446.968	0
19951	52.0648	8.4439	2019-06-01	3	1.33	3.67	20.83	0.45	665	0	0	45.5858	339.497	6065.26		45.5858	216.143	5490.85	574.415	339.497	0
20041	52.0828	8.48219	2019-06-09	2	2.5	4	29.85	0.65	802	1	1	22.2937	409.228	8649.24		22.2937	344.828	6278.69	2370.55	409.228	0
20491	52.1186	8.45143	2019-06-09	3	2.67	4	35.51	0.78	838	0	0	16.3363	582.303	8073.19		16.3363	39.2918	3558.42	4514.77	399.74	182.563
20591	52.1151	8.41713	2019-06-07	3	1.33	2.67	36.72	0.8	800	0	0	34.4073	591.063	7335.76		379.243	34.4073	2665.58	4670.18	0	591.063
20611	52.1396	8.47504	2019-05-22	3	1	2.67	28.21	0.62	780	3	2.33	2.78217	747.273	7108.78		2.78217	85.5484	5304.82	1803.96	629.256	118.017
20631	52.1462	8.46944	2019-05-26	3	0	2.33	24.69	0.54	672	0	0	182.541	137.525	4882.61		182.541	483.555	4318.18	564.44	137.525	0
20741	52.175	8.50305	2019-05-31	3	2	3.67	26.13	0.57	785	0	0	0.97488	840.081	4573.98		71.4475	0.97488	2488.75	2085.23	443.436	396.646
20871	52.1256	8.40854	2019-06-07	1	3	3	34.88	0.76	940	0	0	225.773	0	6981.38		225.773	228.99	4498.2	2483.18	0	0
21321	52.0758	8.45773	2019-05-25	4	0	3.75	25.62	0.56	644	0	0	130.275	286.045	9696.33		177.971	130.275	6798.86	2897.47	142.255	143.79
21352	52.0135	8.39465	2019-05-30	3	0.67	2	23.59	0.51	740	5	4.8	64.2046	416.275	4653.96		356.949	64.2046	1834.46	2819.49	0	416.275
21372	52.0146	8.37095	2019-06-01	2	1.5	2.5	22.02	0.48	680	2	0	130.882	446.707	6639.71		130.882	144.914	3884.97	2754.74	267.077	179.63
22341	52.022	8.45924	2019-06-07	3	2.67	3.3	23.99	0.52	677	0	0	138.806	62.5317	4061.34		235.319	138.806	2797.78	1263.57	0	62.5317
22391	52.0543	8.40113	2019-06-07	1	0	3	27.44	0.6	650	0	0	91.7019	405.209	2871.94		797.099	91.7019	258.751	2613.18	0	405.209
2165A	52.0032	8.45533	2019-05-30	3	0.67	2	29.69	0.65	753	0	0	125.933	177.866	5515.83		125.933	435.206	4453.01	1062.83	177.866	0
2171B	52.111	8.49261	2019-05-23	4	1	3.75	17.64	0.38	544	0	0	5.56739	301.023	4769.86		508.323	5.56739	3058.44	1711.42	0	301.023
2172A	52.0174	8.41757	2019-05-19	2	0	4	28.93	0.63	840	0	0	37.6607	424.348	4601.06		37.6607	585.438	3337.18	1263.88	424.348	0
2172B	52.1106	8.484	2019-05-22	3	1.67	2	21.88	0.48	700	17	5.78	152.389	353.592	4389.59		152.389	526.803	2891.79	1497.81	353.592	0
2173B	52.1066	8.47739	2019-05-23	3	0.67	2.67	23.43	0.51	613	1	3	248.031	0	4816.49		248.031	638.694	3713.68	1102.81	0	0
2174B	52.1137	8.4857	2019-05-22	3	0.67	2	25.75	0.56	857	5	1	15.0847	407.714	4277.06		15.0847	528.168	2563.38	1713.69	407.714	0
2177B	52.117	8.47267	2019-05-23	3	0	2	25.57	0.56	863	10	3.3	167.572	319.538	6174.01		237.035	167.572	3460.06	2713.95	0	319.538
2178A	52.0049	8.38823	2019-05-26	3	1.67	2.33	26.79	0.58	768	1	8.5	157.146	44.7576	7569.39		348.641	157.146	5042.88	2526.52	0	44.7576
2178B	52.1099	8.45761	2019-05-23	4	1.75	3.75	22.72	0.49	691	1	13	7.66007	352.798	6065.8		7.66007	244.533	2975.78	3090.01	352.798	0
2179A	52.0013	8.38293	2019-05-31	3	2.33	3.6	34.24	0.73	707	0	0	222.349	0	6729.76		222.349	440.361	5513.56	1216.19	0	0
2179AA	51.9965	8.38216	2019-06-01	3	1	3	27.65	0.6	783	0	0	156.448	218.364	5501.19		156.448	671.764	5082.04	419.157	218.364	0
2180A	52.0212	8.36855	2019-05-31	3	2.33	3	25.93	0.56	763	0	0	11.9572	350.251	6765.45		327.568	11.9572	4344.77	2420.68	0	350.251
2182A	52.0197	8.38596	2019-06-02	2	1.5	2.5	30.45	0.66	780	0	0	167.738	38.1339	6046.66		167.738	348.235	3081.19	2965.47	38.1339	0
2185A	52.0023	8.34581	2019-05-31	2	3	3	23.53	0.51	650	0	0	161.652	211.958	7404.06		161.652	200.632	5748.3	1655.75	211.958	0
2188A	52.003	8.35361	2019-05-24	3	1	3.33	26.06	0.57	873	3	2	113.778	312.918	5844.32		113.778	479.803	4431.11	1413.21	312.918	0
2189A	52.0065	8.35979	2019-05-30	2	2	2	30.73	0.67	943	3	3.33	248.822	0	4643.58		248.822	810.94	4058.67	584.903	0	0
2190A	52.01	8.36344	2019-06-08	4	1.75	3	23.26	0.51	733	0	0	442.796	0	4510.2		442.796	656.176	4159.2	350.999	0	0
2192A	52.011	8.35456	2019-05-31	3	2	4	31.42	0.69	783	0	0	38.2395	413.101	5945.7		38.2395	558.232	5110.98	834.719	413.101	0
2194A	52.0244	8.33279	2019-05-26	3	2	3	28.19	0.61	673	0	0	165.776	194.147	5025.62		165.776	880.781	4354.07	671.549	194.147	0
2195B	52.1523	8.47652	2019-06-08	2	3	4	30.36	0.66	765	0	0	33.0428	507.561	6558.05		33.0428	55.3464	5993.06	564.991	436.507	71.0533
2196A	52.0111	8.34436	2019-06-01	4	2	3.25	21.61	0.47	635	17	5.82	130.972	373.068	5511.3		130.972	191.076	4167.15	1344.15	361.155	11.9132
2205A	52.0421	8.34461	2019-05-31	2	2.5	3	27.96	0.61	653	0	0	93.6684	728.109	9509.8		107.611	93.6684	4859.31	4650.49	322.197	405.912
2207A	52.0442	8.35002	2019-05-31	2	2.5	4	36.1	0.79	840	0	0	20.276	634.18	7975.4		20.276	331.803	4248.45	3726.96	634.18	0
2208A	52.0288	8.39964	2019-06-02	3	1	2.67	25.9	0.56	743	0	0	85.1174	481.486	2426.27		85.1174	373.909	2210.19	216.082	481.486	0
2209A	52.0442	8.32058	2019-05-19	3	0.33	2.67	27.49	0.6	837	0	0	51.5492	531.557	7647.33		51.5492	283.296	4517.04	3130.29	531.557	0
2211A	52.0534	8.3368	2019-05-31	2	3	4	29.4	0.64	873	0	0	151.55	337.134	11196.4		151.55	192.728	5745.44	5450.93	322.956	14.1779
2212B	52.1975	8.48754	2019-06-08	3	1.33	2.67	33.88	0.74	873	0	0	267.461	0	6806.75		354.453	267.461	4912.95	1893.79	0	0
2213A	52.0544	8.317	2019-06-02	2	1.5	3	29.78	0.65	773	0	0	31.1857	703.969	9220.81		140.653	31.1857	6531.19	2689.62	300.641	403.328
2214B	52.1367	8.42847	2019-05-26	5	2	3.4	19.29	0.42	536	0	0	5.63329	303.411	5282.28		713.493	5.63329	2743.19	2539.1	0	303.411
2220A	52.0288	8.39964	2019-06-02	2	3	2.5	24.71	0.54	733	0	0	85.1174	481.486	2426.27		85.1174	373.909	2210.19	216.082	481.486	0
2244B	52.1115	8.35246	2019-06-01	3	0	3.33	29.72	0.65	733	0	0	21.7003	1063.9	7985.88		32.6797	21.7003	5352.83	2633.05	446.015	617.883
2257B	52.1027	8.43858	2019-05-30	3	2	2	30.17	0.66	730	0	0	146.833	305.357	4989.55		146.833	190.116	2110.66	2878.89	277.958	27.3989
2258B	52.0902	8.39938	2019-06-07	1	3	3	23.64	0.51	675	0	0	18.855	495.447	7799.33		18.855	60.9072	4987.81	2811.52	425.022	70.4244
2268B	52.0622	8.50092	2019-06-08	3	1.33	4	27.61	0.6	678	1	8	14.6849	497.576	8984.32		14.6849	502.567	6831.15	2153.17	497.576	0
2282B	52.0601	8.56428	2019-05-21	4	2.25	3	22.05	0.48	569	0	0	169.272	255.578	5519.99		169.272	781.454	5270.06	249.928	255.578	0
2283B	52.1384	8.42703	2019-05-22	3	3	3	21.5	0.47	680	16	6.06	155.377	294.748	5080.39		527.788	155.377	2541.29	2539.1	0	294.748

## Sheet: Mücken
Individuum Mücke	Gefangen (Datum)	Verstorben (Datum)	Überlebensdauer (in Tagen)	Nest ID	Überlebensdauer in Durchschnitt in Tagen (Mücke)	Y	X	Brood_size	0_Infectionintensity	Anzahl pos. Nestlinge/Nest	0_Morph	0_Age	Alter stand. Im Durchschnitt	gefangene Mücken	Dist_stream	Length_stream200	Length_stream1000
7	2019-05-24	2019-06-01	8	1032	6.63	52.0739	8.38823	3	1	1	3	28.15	0.61	24	11.3842	738.674	5468.97
8	2019-05-24	2019-05-25	1	1032	6.63	52.0739	8.38823	3	1	1	3	28.15	0.61	24	11.3842	738.674	5468.97
9	2019-05-24	2019-05-25	1	1032	6.63	52.0739	8.38823	3	1	1	3	28.15	0.61	24	11.3842	738.674	5468.97
10	2019-05-24	2019-05-28	4	1032	6.63	52.0739	8.38823	3	1	1	3	28.15	0.61	24	11.3842	738.674	5468.97
11	2019-05-24	2019-06-02	9	1032	6.63	52.0739	8.38823	3	1	1	3	28.15	0.61	24	11.3842	738.674	5468.97
12	2019-05-24	2019-06-02	9	1032	6.63	52.0739	8.38823	3	1	1	3	28.15	0.61	24	11.3842	738.674	5468.97
13	2019-05-24	2019-05-31	7	1032	6.63	52.0739	8.38823	3	1	1	3	28.15	0.61	24	11.3842	738.674	5468.97
14	2019-05-24	2019-06-04	11	1032	6.63	52.0739	8.38823	3	1	1	3	28.15	0.61	24	11.3842	738.674	5468.97
15	2019-05-24	2019-06-03	10	1032	6.63	52.0739	8.38823	3	1	1	3	28.15	0.61	24	11.3842	738.674	5468.97
16	2019-05-24	2019-05-31	7	1032	6.63	52.0739	8.38823	3	1	1	3	28.15	0.61	24	11.3842	738.674	5468.97
17	2019-05-24	2019-05-30	6	1032	6.63	52.0739	8.38823	3	1	1	3	28.15	0.61	24	11.3842	738.674	5468.97
18	2019-05-24	2019-05-30	6	1032	6.63	52.0739	8.38823	3	1	1	3	28.15	0.61	24	11.3842	738.674	5468.97
19	2019-05-24	2019-05-26	2	1032	6.63	52.0739	8.38823	3	1	1	3	28.15	0.61	24	11.3842	738.674	5468.97
20	2019-05-24	2019-05-26	2	1032	6.63	52.0739	8.38823	3	1	1	3	28.15	0.61	24	11.3842	738.674	5468.97
21	2019-05-24	2019-05-26	2	1032	6.63	52.0739	8.38823	3	1	1	3	28.15	0.61	24	11.3842	738.674	5468.97
22	2019-05-24	2019-06-03	10	1032	6.63	52.0739	8.38823	3	1	1	3	28.15	0.61	24	11.3842	738.674	5468.97
23	2019-05-24	2019-06-14	21	1032	6.63	52.0739	8.38823	3	1	1	3	28.15	0.61	24	11.3842	738.674	5468.97
24	2019-05-24	2019-05-26	2	1032	6.63	52.0739	8.38823	3	1	1	3	28.15	0.61	24	11.3842	738.674	5468.97
25	2019-05-24	2019-05-26	2	1032	6.63	52.0739	8.38823	3	1	1	3	28.15	0.61	24	11.3842	738.674	5468.97
26	2019-05-24	2019-06-02	9	1032	6.63	52.0739	8.38823	3	1	1	3	28.15	0.61	24	11.3842	738.674	5468.97
27	2019-05-24	2019-05-26	2	1032	6.63	52.0739	8.38823	3	1	1	3	28.15	0.61	24	11.3842	738.674	5468.97
28	2019-05-24	2019-06-02	9	1032	6.63	52.0739	8.38823	3	1	1	3	28.15	0.61	24	11.3842	738.674	5468.97
29	2019-05-24	2019-05-30	6	1032	6.63	52.0739	8.38823	3	1	1	3	28.15	0.61	24	11.3842	738.674	5468.97
30	2019-05-24	2019-06-06	13	1032	6.63	52.0739	8.38823	3	1	1	3	28.15	0.61	24	11.3842	738.674	5468.97
31	2019-05-25	2019-06-02	8	1212	4	52.0495	8.42632	2	1.5	1	2	24.04	0.52	3	50.3143	979.814	4869.82
32	2019-05-25	2019-05-26	1	1212	4	52.0495	8.42632	2	1.5	1	2	24.04	0.52	3	50.3143	979.814	4869.82
33	2019-05-25	2019-05-28	3	1212	4	52.0495	8.42632	2	1.5	1	2	24.04	0.52	3	50.3143	979.814	4869.82
34	2019-05-22	2019-05-24	2	1374	5.74	52.1339	8.41124	3	3	3	4	24.14	0.53	23	31.9168	635.3	7426.7
35	2019-05-22	2019-05-25	3	1374	5.74	52.1339	8.41124	3	3	3	4	24.14	0.53	23	31.9168	635.3	7426.7
36	2019-05-22	2019-05-30	8	1374	5.74	52.1339	8.41124	3	3	3	4	24.14	0.53	23	31.9168	635.3	7426.7
37	2019-05-22	2019-05-31	9	1374	5.74	52.1339	8.41124	3	3	3	4	24.14	0.53	23	31.9168	635.3	7426.7
38	2019-05-22	2019-05-24	2	1374	5.74	52.1339	8.41124	3	3	3	4	24.14	0.53	23	31.9168	635.3	7426.7
39	2019-05-22	2019-05-25	3	1374	5.74	52.1339	8.41124	3	3	3	4	24.14	0.53	23	31.9168	635.3	7426.7
40	2019-05-22	2019-06-04	13	1374	5.74	52.1339	8.41124	3	3	3	4	24.14	0.53	23	31.9168	635.3	7426.7
41	2019-05-22	2019-05-25	3	1374	5.74	52.1339	8.41124	3	3	3	4	24.14	0.53	23	31.9168	635.3	7426.7
42	2019-05-22	2019-06-04	13	1374	5.74	52.1339	8.41124	3	3	3	4	24.14	0.53	23	31.9168	635.3	7426.7
43	2019-05-22	2019-06-03	12	1374	5.74	52.1339	8.41124	3	3	3	4	24.14	0.53	23	31.9168	635.3	7426.7
44	2019-05-22	2019-05-26	4	1374	5.74	52.1339	8.41124	3	3	3	4	24.14	0.53	23	31.9168	635.3	7426.7
45	2019-05-22	2019-05-26	4	1374	5.74	52.1339	8.41124	3	3	3	4	24.14	0.53	23	31.9168	635.3	7426.7
46	2019-05-22	2019-05-25	3	1374	5.74	52.1339	8.41124	3	3	3	4	24.14	0.53	23	31.9168	635.3	7426.7
47	2019-05-22	2019-05-25	3	1374	5.74	52.1339	8.41124	3	3	3	4	24.14	0.53	23	31.9168	635.3	7426.7
48	2019-05-22	2019-06-04	13	1374	5.74	52.1339	8.41124	3	3	3	4	24.14	0.53	23	31.9168	635.3	7426.7
49	2019-05-22	2019-05-28	6	1374	5.74	52.1339	8.41124	3	3	3	4	24.14	0.53	23	31.9168	635.3	7426.7
50	2019-05-22	2019-06-04	13	1374	5.74	52.1339	8.41124	3	3	3	4	24.14	0.53	23	31.9168	635.3	7426.7
51	2019-05-22	2019-05-24	2	1374	5.74	52.1339	8.41124	3	3	3	4	24.14	0.53	23	31.9168	635.3	7426.7
52	2019-05-22	2019-05-25	3	1374	5.74	52.1339	8.41124	3	3	3	4	24.14	0.53	23	31.9168	635.3	7426.7
53	2019-05-22	2019-05-23	1	1374	5.74	52.1339	8.41124	3	3	3	4	24.14	0.53	23	31.9168	635.3	7426.7
54	2019-05-22	2019-05-25	3	1374	5.74	52.1339	8.41124	3	3	3	4	24.14	0.53	23	31.9168	635.3	7426.7
55	2019-05-22	2019-05-24	2	1374	5.74	52.1339	8.41124	3	3	3	4	24.14	0.53	23	31.9168	635.3	7426.7
56	2019-05-22	2019-05-29	7	1374	5.74	52.1339	8.41124	3	3	3	4	24.14	0.53	23	31.9168	635.3	7426.7
57	2019-05-30	2019-05-31	1	1406	3	52.0514	8.45127	4	0.75	2	3.5	28.09	0.61	2	104.181	420.651	6624.39
58	2019-05-30	2019-06-04	5	1406	3	52.0514	8.45127	4	0.75	2	3.5	28.09	0.61	2	104.181	420.651	6624.39
59	2019-06-09	2019-06-10	1	1430	2.5	52.0821	8.45839	4	1.75	3	3	26.01	0.57	10	0.754507	209.594	6540.77
60	2019-06-09	2019-06-10	1	1430	2.5	52.0821	8.45839	4	1.75	3	3	26.01	0.57	10	0.754507	209.594	6540.77
61	2019-06-09	2019-06-15	6	1430	2.5	52.0821	8.45839	4	1.75	3	3	26.01	0.57	10	0.754507	209.594	6540.77
62	2019-06-09	2019-06-10	1	1430	2.5	52.0821	8.45839	4	1.75	3	3	26.01	0.57	10	0.754507	209.594	6540.77
63	2019-06-09	2019-06-10	1	1430	2.5	52.0821	8.45839	4	1.75	3	3	26.01	0.57	10	0.754507	209.594	6540.77
64	2019-06-09	2019-06-16	7	1430	2.5	52.0821	8.45839	4	1.75	3	3	26.01	0.57	10	0.754507	209.594	6540.77
65	2019-06-09	2019-06-10	1	1430	2.5	52.0821	8.45839	4	1.75	3	3	26.01	0.57	10	0.754507	209.594	6540.77
66	2019-06-09	2019-06-10	1	1430	2.5	52.0821	8.45839	4	1.75	3	3	26.01	0.57	10	0.754507	209.594	6540.77
67	2019-06-09	2019-06-14	5	1430	2.5	52.0821	8.45839	4	1.75	3	3	26.01	0.57	10	0.754507	209.594	6540.77
68	2019-06-09	2019-06-10	1	1430	2.5	52.0821	8.45839	4	1.75	3	3	26.01	0.57	10	0.754507	209.594	6540.77
69	2019-05-26	2019-06-04	9	1489	9	52.0941	8.41046	2	1	1	2	23.84	0.52	1	22.5472	803.602	9113.23
70	2019-05-26	2019-05-31	5	1591	5	52.0958	8.32502	2	1.5	1	3.5	24.7	0.54	3	651.897	0	1261.57
71	2019-05-26	2019-05-31	5	1591	5	52.0958	8.32502	2	1.5	1	3.5	24.7	0.54	3	651.897	0	1261.57
72	2019-05-26	2019-05-31	5	1591	5	52.0958	8.32502	2	1.5	1	3.5	24.7	0.54	3	651.897	0	1261.57
73	2019-05-25	2019-05-30	5	1603	6.45	52.0505	8.4206	2	1.5	1	3	27.74	0.6	11	179.378	30.9143	4034.15
74	2019-05-25	2019-05-28	3	1603	6.45	52.0505	8.4206	2	1.5	1	3	27.74	0.6	11	179.378	30.9143	4034.15
75	2019-05-25	2019-06-02	8	1603	6.45	52.0505	8.4206	2	1.5	1	3	27.74	0.6	11	179.378	30.9143	4034.15
76	2019-05-25	2019-06-04	10	1603	6.45	52.0505	8.4206	2	1.5	1	3	27.74	0.6	11	179.378	30.9143	4034.15
77	2019-05-25	2019-05-30	5	1603	6.45	52.0505	8.4206	2	1.5	1	3	27.74	0.6	11	179.378	30.9143	4034.15
78	2019-05-25	2019-06-03	9	1603	6.45	52.0505	8.4206	2	1.5	1	3	27.74	0.6	11	179.378	30.9143	4034.15
79	2019-05-25	2019-05-27	2	1603	6.45	52.0505	8.4206	2	1.5	1	3	27.74	0.6	11	179.378	30.9143	4034.15
80	2019-05-25	2019-06-03	9	1603	6.45	52.0505	8.4206	2	1.5	1	3	27.74	0.6	11	179.378	30.9143	4034.15
81	2019-05-25	2019-05-28	3	1603	6.45	52.0505	8.4206	2	1.5	1	3	27.74	0.6	11	179.378	30.9143	4034.15
82	2019-05-25	2019-06-02	8	1603	6.45	52.0505	8.4206	2	1.5	1	3	27.74	0.6	11	179.378	30.9143	4034.15
83	2019-05-25	2019-06-03	9	1603	6.45	52.0505	8.4206	2	1.5	1	3	27.74	0.6	11	179.378	30.9143	4034.15
84	2019-05-25	2019-05-31	6	1608	6	52.0754	8.44552	2	1.5	1	4	21.61	0.47	10	18.6662	423.988	7738.35
85	2019-05-25	2019-06-04	10	1608	6	52.0754	8.44552	2	1.5	1	4	21.61	0.47	10	18.6662	423.988	7738.35
86	2019-05-25	2019-06-02	8	1608	6	52.0754	8.44552	2	1.5	1	4	21.61	0.47	10	18.6662	423.988	7738.35
87	2019-05-25	2019-05-30	5	1608	6	52.0754	8.44552	2	1.5	1	4	21.61	0.47	10	18.6662	423.988	7738.35
88	2019-05-25	2019-06-01	7	1608	6	52.0754	8.44552	2	1.5	1	4	21.61	0.47	10	18.6662	423.988	7738.35
89	2019-05-25	2019-06-03	9	1608	6	52.0754	8.44552	2	1.5	1	4	21.61	0.47	10	18.6662	423.988	7738.35
90	2019-05-25	2019-05-31	6	1608	6	52.0754	8.44552	2	1.5	1	4	21.61	0.47	10	18.6662	423.988	7738.35
91	2019-05-25	2019-05-28	3	1608	6	52.0754	8.44552	2	1.5	1	4	21.61	0.47	10	18.6662	423.988	7738.35
92	2019-05-25	2019-05-30	5	1608	6	52.0754	8.44552	2	1.5	1	4	21.61	0.47	10	18.6662	423.988	7738.35
93	2019-05-25	2019-05-26	1	1608	6	52.0754	8.44552	2	1.5	1	4	21.61	0.47	10	18.6662	423.988	7738.35
94	2019-05-19	2019-05-24	5	1630	6.25	52.0239	8.49476	4	0	0	3	20.26	0.44	4	24.2386	619.554	3156.64
95	2019-05-19	2019-05-25	6	1630	6.25	52.0239	8.49476	4	0	0	3	20.26	0.44	4	24.2386	619.554	3156.64
96	2019-05-19	2019-05-26	7	1630	6.25	52.0239	8.49476	4	0	0	3	20.26	0.44	4	24.2386	619.554	3156.64
97	2019-05-19	2019-05-26	7	1630	6.25	52.0239	8.49476	4	0	0	3	20.26	0.44	4	24.2386	619.554	3156.64
98	2019-05-23	2019-05-31	8	1642	8.67	52.094	8.48337	3	1.67	2	2.33	29.2	0.64	6	11.317	794.339	8892.41
99	2019-05-23	2019-05-29	6	1642	8.67	52.094	8.48337	3	1.67	2	2.33	29.2	0.64	6	11.317	794.339	8892.41
100	2019-05-23	2019-06-05	13	1642	8.67	52.094	8.48337	3	1.67	2	2.33	29.2	0.64	6	11.317	794.339	8892.41
101	2019-05-23	2019-05-25	2	1642	8.67	52.094	8.48337	3	1.67	2	2.33	29.2	0.64	6	11.317	794.339	8892.41
102	2019-05-23	2019-06-03	11	1642	8.67	52.094	8.48337	3	1.67	2	2.33	29.2	0.64	6	11.317	794.339	8892.41
103	2019-05-23	2019-06-04	12	1642	8.67	52.094	8.48337	3	1.67	2	2.33	29.2	0.64	6	11.317	794.339	8892.41
104	2019-06-08	2019-06-11	3	1794	4.67	52.0601	8.46315	2	3	2	3	29.18	0.64	3	15.3636	449.547	8507.57
105	2019-06-08	2019-06-09	1	1794	4.67	52.0601	8.46315	2	3	2	3	29.18	0.64	3	15.3636	449.547	8507.57
106	2019-06-08	2019-06-18	10	1794	4.67	52.0601	8.46315	2	3	2	3	29.18	0.64	3	15.3636	449.547	8507.57
108	2019-06-08	2019-06-09	1	1818	2	52.0384	8.35165	2	0.5	1	3.5	28.82	0.63	2	37.879	385.266	9483.26
109	2019-06-08	2019-06-11	3	1818	2	52.0384	8.35165	2	0.5	1	3.5	28.82	0.63	2	37.879	385.266	9483.26
110	2019-05-19	2019-05-28	9	1829	6.25	52.0761	8.48025	3	1.67	2	3	24.93	0.54	4	144.292	224.319	7364.21
111	2019-05-19	2019-05-24	5	1829	6.25	52.0761	8.48025	3	1.67	2	3	24.93	0.54	4	144.292	224.319	7364.21
112	2019-05-19	2019-05-25	6	1829	6.25	52.0761	8.48025	3	1.67	2	3	24.93	0.54	4	144.292	224.319	7364.21
113	2019-05-19	2019-05-24	5	1829	6.25	52.0761	8.48025	3	1.67	2	3	24.93	0.54	4	144.292	224.319	7364.21
114	2019-06-09	2019-06-10	1	1832	2.25	52.0833	8.47193	3	1	2	3	33.2	0.72	4	17.983	281.795	8480.59
115	2019-06-09	2019-06-15	6	1832	2.25	52.0833	8.47193	3	1	2	3	33.2	0.72	4	17.983	281.795	8480.59
116	2019-06-09	2019-06-10	1	1832	2.25	52.0833	8.47193	3	1	2	3	33.2	0.72	4	17.983	281.795	8480.59
117	2019-06-09	2019-06-10	1	1832	2.25	52.0833	8.47193	3	1	2	3	33.2	0.72	4	17.983	281.795	8480.59
118	2019-05-25	2019-05-30	5	1847	6.17	52.034	8.48802	3	0.33	1	3.67	23.92	0.52	18	458.807	0	3410.56
119	2019-05-25	2019-06-03	9	1847	6.17	52.034	8.48802	3	0.33	1	3.67	23.92	0.52	18	458.807	0	3410.56
120	2019-05-25	2019-05-31	6	1847	6.17	52.034	8.48802	3	0.33	1	3.67	23.92	0.52	18	458.807	0	3410.56
121	2019-05-25	2019-06-09	15	1847	6.17	52.034	8.48802	3	0.33	1	3.67	23.92	0.52	18	458.807	0	3410.56
122	2019-05-25	2019-06-03	9	1847	6.17	52.034	8.48802	3	0.33	1	3.67	23.92	0.52	18	458.807	0	3410.56
123	2019-05-25	2019-05-28	3	1847	6.17	52.034	8.48802	3	0.33	1	3.67	23.92	0.52	18	458.807	0	3410.56
124	2019-05-25	2019-06-04	10	1847	6.17	52.034	8.48802	3	0.33	1	3.67	23.92	0.52	18	458.807	0	3410.56
125	2019-05-25	2019-06-02	8	1847	6.17	52.034	8.48802	3	0.33	1	3.67	23.92	0.52	18	458.807	0	3410.56
126	2019-05-25	2019-05-29	4	1847	6.17	52.034	8.48802	3	0.33	1	3.67	23.92	0.52	18	458.807	0	3410.56
127	2019-05-25	2019-06-03	9	1847	6.17	52.034	8.48802	3	0.33	1	3.67	23.92	0.52	18	458.807	0	3410.56
128	2019-05-25	2019-06-02	8	1847	6.17	52.034	8.48802	3	0.33	1	3.67	23.92	0.52	18	458.807	0	3410.56
129	2019-05-25	2019-05-30	5	1847	6.17	52.034	8.48802	3	0.33	1	3.67	23.92	0.52	18	458.807	0	3410.56
130	2019-05-25	2019-05-29	4	1847	6.17	52.034	8.48802	3	0.33	1	3.67	23.92	0.52	18	458.807	0	3410.56
131	2019-05-25	2019-06-01	7	1847	6.17	52.034	8.48802	3	0.33	1	3.67	23.92	0.52	18	458.807	0	3410.56
132	2019-05-25	2019-05-30	5	1847	6.17	52.034	8.48802	3	0.33	1	3.67	23.92	0.52	18	458.807	0	3410.56
133	2019-05-25	2019-05-25	0	1847	6.17	52.034	8.48802	3	0.33	1	3.67	23.92	0.52	18	458.807	0	3410.56
134	2019-05-25	2019-05-25	0	1847	6.17	52.034	8.48802	3	0.33	1	3.67	23.92	0.52	18	458.807	0	3410.56
135	2019-05-25	2019-05-29	4	1847	6.17	52.034	8.48802	3	0.33	1	3.67	23.92	0.52	18	458.807	0	3410.56
136	2019-06-09	2019-06-10	1	1853	1	52.0981	8.46671	2	1	1	2	39.74	0.87	2	8.35975	339.221	5824.98
137	2019-06-09	2019-06-10	1	1853	1	52.0981	8.46671	2	1	1	2	39.74	0.87	2	8.35975	339.221	5824.98
138	2019-05-30	2019-06-15	16	1972	9	52.0304	8.45067	2	0	0	2	24.25	0.53	5	18.7005	694.788	8394.58
139	2019-05-30	2019-06-06	7	1972	9	52.0304	8.45067	2	0	0	2	24.25	0.53	5	18.7005	694.788	8394.58
140	2019-05-30	2019-06-13	14	1972	9	52.0304	8.45067	2	0	0	2	24.25	0.53	5	18.7005	694.788	8394.58
141	2019-05-30	2019-06-04	5	1972	9	52.0304	8.45067	2	0	0	2	24.25	0.53	5	18.7005	694.788	8394.58
142	2019-05-30	2019-06-02	3	1972	9	52.0304	8.45067	2	0	0	2	24.25	0.53	5	18.7005	694.788	8394.58
143	2019-05-19	2019-05-31	12	2143	12	52.072	8.37212	2	1.5	1	3	25.4	0.55	1	368.659	0	4672.17
148	2019-05-30	2019-06-06	7	2219	4.95	52.0587	8.4502	4	2.25	4	3	28.22	0.62	21	105.961	189.564	8206
149	2019-05-30	2019-05-31	1	2219	4.95	52.0587	8.4502	4	2.25	4	3	28.22	0.62	21	105.961	189.564	8206
150	2019-05-30	2019-06-04	5	2219	4.95	52.0587	8.4502	4	2.25	4	3	28.22	0.62	21	105.961	189.564	8206
151	2019-05-30	2019-05-31	1	2219	4.95	52.0587	8.4502	4	2.25	4	3	28.22	0.62	21	105.961	189.564	8206
152	2019-05-30	2019-06-05	6	2219	4.95	52.0587	8.4502	4	2.25	4	3	28.22	0.62	21	105.961	189.564	8206
153	2019-05-30	2019-05-31	1	2219	4.95	52.0587	8.4502	4	2.25	4	3	28.22	0.62	21	105.961	189.564	8206
154	2019-05-30	2019-06-03	4	2219	4.95	52.0587	8.4502	4	2.25	4	3	28.22	0.62	21	105.961	189.564	8206
155	2019-05-30	2019-06-06	7	2219	4.95	52.0587	8.4502	4	2.25	4	3	28.22	0.62	21	105.961	189.564	8206
156	2019-05-30	2019-06-02	3	2219	4.95	52.0587	8.4502	4	2.25	4	3	28.22	0.62	21	105.961	189.564	8206
157	2019-05-30	2019-06-04	5	2219	4.95	52.0587	8.4502	4	2.25	4	3	28.22	0.62	21	105.961	189.564	8206
158	2019-05-30	2019-06-05	6	2219	4.95	52.0587	8.4502	4	2.25	4	3	28.22	0.62	21	105.961	189.564	8206
159	2019-05-30	2019-06-05	6	2219	4.95	52.0587	8.4502	4	2.25	4	3	28.22	0.62	21	105.961	189.564	8206
160	2019-05-30	2019-06-06	7	2219	4.95	52.0587	8.4502	4	2.25	4	3	28.22	0.62	21	105.961	189.564	8206
161	2019-05-30	2019-06-03	4	2219	4.95	52.0587	8.4502	4	2.25	4	3	28.22	0.62	21	105.961	189.564	8206
162	2019-05-30	2019-05-31	1	2219	4.95	52.0587	8.4502	4	2.25	4	3	28.22	0.62	21	105.961	189.564	8206
163	2019-05-30	2019-06-04	5	2219	4.95	52.0587	8.4502	4	2.25	4	3	28.22	0.62	21	105.961	189.564	8206
164	2019-05-30	2019-06-03	4	2219	4.95	52.0587	8.4502	4	2.25	4	3	28.22	0.62	21	105.961	189.564	8206
165	2019-05-30	2019-06-11	12	2219	4.95	52.0587	8.4502	4	2.25	4	3	28.22	0.62	21	105.961	189.564	8206
166	2019-05-30	2019-06-05	6	2219	4.95	52.0587	8.4502	4	2.25	4	3	28.22	0.62	21	105.961	189.564	8206
167	2019-05-30	2019-06-07	8	2219	4.95	52.0587	8.4502	4	2.25	4	3	28.22	0.62	21	105.961	189.564	8206
168	2019-05-30	2019-06-04	5	2219	4.95	52.0587	8.4502	4	2.25	4	3	28.22	0.62	21	105.961	189.564	8206
169	2019-05-25	2019-05-29	4	2224	8.25	52.0732	8.45713	2	0	0	4	19.26	0.42	8	15.328	834.09	10250.1
170	2019-05-25	2019-05-30	5	2224	8.25	52.0732	8.45713	2	0	0	4	19.26	0.42	8	15.328	834.09	10250.1
171	2019-05-25	2019-05-29	4	2224	8.25	52.0732	8.45713	2	0	0	4	19.26	0.42	8	15.328	834.09	10250.1
172	2019-05-25	2019-06-18	24	2224	8.25	52.0732	8.45713	2	0	0	4	19.26	0.42	8	15.328	834.09	10250.1
173	2019-05-25	2019-05-29	4	2224	8.25	52.0732	8.45713	2	0	0	4	19.26	0.42	8	15.328	834.09	10250.1
174	2019-05-25	2019-05-31	6	2224	8.25	52.0732	8.45713	2	0	0	4	19.26	0.42	8	15.328	834.09	10250.1
175	2019-05-25	2019-06-04	10	2224	8.25	52.0732	8.45713	2	0	0	4	19.26	0.42	8	15.328	834.09	10250.1
176	2019-05-25	2019-06-03	9	2224	8.25	52.0732	8.45713	2	0	0	4	19.26	0.42	8	15.328	834.09	10250.1
177	2019-06-09	2019-06-12	3	2228	3.5	52.0779	8.43663	3	2.67	3	2.33	32.46	0.71	6	16.6396	558.34	7060.3
178	2019-06-09	2019-06-12	3	2228	3.5	52.0779	8.43663	3	2.67	3	2.33	32.46	0.71	6	16.6396	558.34	7060.3
179	2019-06-09	2019-06-15	6	2228	3.5	52.0779	8.43663	3	2.67	3	2.33	32.46	0.71	6	16.6396	558.34	7060.3
180	2019-06-09	2019-06-11	2	2228	3.5	52.0779	8.43663	3	2.67	3	2.33	32.46	0.71	6	16.6396	558.34	7060.3
181	2019-06-09	2019-06-14	5	2228	3.5	52.0779	8.43663	3	2.67	3	2.33	32.46	0.71	6	16.6396	558.34	7060.3
182	2019-06-09	2019-06-11	2	2228	3.5	52.0779	8.43663	3	2.67	3	2.33	32.46	0.71	6	16.6396	558.34	7060.3
183	2019-05-19	2019-05-24	5	19931	5	52.0588	8.46095	3	1	1	4	17.11	0.37	1	15.6052	446.968	9014.46
184	2019-06-09	2019-06-10	1	20041	1	52.0828	8.48219	2	2.5	2	4	29.85	0.65	1	22.2937	409.228	8649.24
185	2019-05-22	2019-05-23	1	20611	2.33	52.1396	8.47504	3	1	1	2.67	28.21	0.62	3	2.78217	747.273	7108.78
186	2019-05-22	2019-05-25	3	20611	2.33	52.1396	8.47504	3	1	1	2.67	28.21	0.62	3	2.78217	747.273	7108.78
187	2019-05-22	2019-05-25	3	20611	2.33	52.1396	8.47504	3	1	1	2.67	28.21	0.62	3	2.78217	747.273	7108.78
188	2019-05-30	2019-06-04	5	21352	4.8	52.0135	8.39465	3	0.67	1	2	23.59	0.51	5	64.2046	416.275	4653.96
189	2019-05-30	2019-06-04	5	21352	4.8	52.0135	8.39465	3	0.67	1	2	23.59	0.51	5	64.2046	416.275	4653.96
190	2019-05-30	2019-06-03	4	21352	4.8	52.0135	8.39465	3	0.67	1	2	23.59	0.51	5	64.2046	416.275	4653.96
191	2019-05-30	2019-06-06	7	21352	4.8	52.0135	8.39465	3	0.67	1	2	23.59	0.51	5	64.2046	416.275	4653.96
192	2019-05-30	2019-06-02	3	21352	4.8	52.0135	8.39465	3	0.67	1	2	23.59	0.51	5	64.2046	416.275	4653.96
206	2019-05-22	2019-05-28	6	2172B	5.78	52.1106	8.484	3	1.67	2	2	21.88	0.48	17	152.389	353.592	4389.59
207	2019-05-22	2019-05-27	5	2172B	5.78	52.1106	8.484	3	1.67	2	2	21.88	0.48	17	152.389	353.592	4389.59
208	2019-05-22	2019-06-07	16	2172B	5.78	52.1106	8.484	3	1.67	2	2	21.88	0.48	17	152.389	353.592	4389.59
209	2019-05-22	2019-05-30	8	2172B	5.78	52.1106	8.484	3	1.67	2	2	21.88	0.48	17	152.389	353.592	4389.59
210	2019-05-22	2019-05-23	1	2172B	5.78	52.1106	8.484	3	1.67	2	2	21.88	0.48	17	152.389	353.592	4389.59
211	2019-05-22	2019-05-31	9	2172B	5.78	52.1106	8.484	3	1.67	2	2	21.88	0.48	17	152.389	353.592	4389.59
212	2019-05-22	2019-05-25	3	2172B	5.78	52.1106	8.484	3	1.67	2	2	21.88	0.48	17	152.389	353.592	4389.59
213	2019-05-22	2019-05-26	4	2172B	5.78	52.1106	8.484	3	1.67	2	2	21.88	0.48	17	152.389	353.592	4389.59
214	2019-05-22	2019-05-25	3	2172B	5.78	52.1106	8.484	3	1.67	2	2	21.88	0.48	17	152.389	353.592	4389.59
215	2019-05-22	2019-06-05	14	2172B	5.78	52.1106	8.484	3	1.67	2	2	21.88	0.48	17	152.389	353.592	4389.59
216	2019-05-22	2019-05-29	7	2172B	5.78	52.1106	8.484	3	1.67	2	2	21.88	0.48	17	152.389	353.592	4389.59
217	2019-05-22	2019-05-25	3	2172B	5.78	52.1106	8.484	3	1.67	2	2	21.88	0.48	17	152.389	353.592	4389.59
218	2019-05-22	2019-06-04	13	2172B	5.78	52.1106	8.484	3	1.67	2	2	21.88	0.48	17	152.389	353.592	4389.59
219	2019-05-22	2019-05-28	6	2172B	5.78	52.1106	8.484	3	1.67	2	2	21.88	0.48	17	152.389	353.592	4389.59
220	2019-05-22	2019-05-24	2	2172B	5.78	52.1106	8.484	3	1.67	2	2	21.88	0.48	17	152.389	353.592	4389.59
221	2019-05-22	2019-05-23	1	2172B	5.78	52.1106	8.484	3	1.67	2	2	21.88	0.48	17	152.389	353.592	4389.59
222	2019-05-22	2019-05-23	1	2172B	5.78	52.1106	8.484	3	1.67	2	2	21.88	0.48	17	152.389	353.592	4389.59
223	2019-05-23	2019-05-25	2	2173B	3	52.1066	8.47739	3	0.67	1	2.67	23.43	0.51	1	248.031	0	4816.49
224	2019-05-22	2019-05-26	4	2174B	1	52.1137	8.4857	3	0.67	1	2	25.75	0.56	5	15.0847	407.714	4277.06
225	2019-05-22	2019-05-23	1	2174B	1	52.1137	8.4857	3	0.67	1	2	25.75	0.56	5	15.0847	407.714	4277.06
226	2019-05-22	2019-05-23	1	2174B	1	52.1137	8.4857	3	0.67	1	2	25.75	0.56	5	15.0847	407.714	4277.06
227	2019-05-22	2019-05-23	1	2174B	1	52.1137	8.4857	3	0.67	1	2	25.75	0.56	5	15.0847	407.714	4277.06
228	2019-05-22	2019-05-23	1	2174B	1	52.1137	8.4857	3	0.67	1	2	25.75	0.56	5	15.0847	407.714	4277.06
230	2019-05-23	2019-06-01	9	2177B	3.3	52.117	8.47267	3	0	0	2	25.57	0.56	10	167.572	319.538	6174.01
231	2019-05-23	2019-05-25	2	2177B	3.3	52.117	8.47267	3	0	0	2	25.57	0.56	10	167.572	319.538	6174.01
232	2019-05-23	2019-05-26	3	2177B	3.3	52.117	8.47267	3	0	0	2	25.57	0.56	10	167.572	319.538	6174.01
233	2019-05-23	2019-05-28	5	2177B	3.3	52.117	8.47267	3	0	0	2	25.57	0.56	10	167.572	319.538	6174.01
234	2019-05-23	2019-05-25	2	2177B	3.3	52.117	8.47267	3	0	0	2	25.57	0.56	10	167.572	319.538	6174.01
235	2019-05-23	2019-05-24	1	2177B	3.3	52.117	8.47267	3	0	0	2	25.57	0.56	10	167.572	319.538	6174.01
236	2019-05-23	2019-05-27	4	2177B	3.3	52.117	8.47267	3	0	0	2	25.57	0.56	10	167.572	319.538	6174.01
237	2019-05-23	2019-05-25	2	2177B	3.3	52.117	8.47267	3	0	0	2	25.57	0.56	10	167.572	319.538	6174.01
238	2019-05-23	2019-05-25	2	2177B	3.3	52.117	8.47267	3	0	0	2	25.57	0.56	10	167.572	319.538	6174.01
239	2019-05-23	2019-05-26	3	2177B	3.3	52.117	8.47267	3	0	0	2	25.57	0.56	10	167.572	319.538	6174.01
240	2019-05-26	2019-05-30	4	2178A	8.5	52.0049	8.38823	3	1.67	2	2.33	26.79	0.58	1	157.146	44.7576	7569.39
241	2019-05-23	2019-06-05	13	2178B	13	52.1099	8.45761	4	1.75	3	3.75	22.72	0.49	1	7.66007	352.798	6065.8
244	2019-05-24	2019-05-26	2	2188A	2	52.003	8.35361	3	1	1	3.33	26.06	0.57	3	113.778	312.918	5844.32
245	2019-05-24	2019-05-26	2	2188A	2	52.003	8.35361	3	1	1	3.33	26.06	0.57	3	113.778	312.918	5844.32
246	2019-05-24	2019-05-26	2	2188A	2	52.003	8.35361	3	1	1	3.33	26.06	0.57	3	113.778	312.918	5844.32
247	2019-05-30	2019-06-03	4	2189A	3.33	52.0065	8.35979	2	2	2	2	30.73	0.67	3	248.822	0	4643.58
248	2019-05-30	2019-06-04	5	2189A	3.33	52.0065	8.35979	2	2	2	2	30.73	0.67	3	248.822	0	4643.58
249	2019-05-30	2019-05-31	1	2189A	3.33	52.0065	8.35979	2	2	2	2	30.73	0.67	3	248.822	0	4643.58
250	2019-06-01	2019-06-06	5	2196A	5.82	52.0111	8.34436	4	2	3	3.25	21.61	0.47	17	130.972	373.068	5511.3
251	2019-06-01	2019-06-05	4	2196A	5.82	52.0111	8.34436	4	2	3	3.25	21.61	0.47	17	130.972	373.068	5511.3
252	2019-06-01	2019-06-10	9	2196A	5.82	52.0111	8.34436	4	2	3	3.25	21.61	0.47	17	130.972	373.068	5511.3
253	2019-06-01	2019-06-04	3	2196A	5.82	52.0111	8.34436	4	2	3	3.25	21.61	0.47	17	130.972	373.068	5511.3
254	2019-06-01	2019-06-07	6	2196A	5.82	52.0111	8.34436	4	2	3	3.25	21.61	0.47	17	130.972	373.068	5511.3
255	2019-06-01	2019-06-05	4	2196A	5.82	52.0111	8.34436	4	2	3	3.25	21.61	0.47	17	130.972	373.068	5511.3
256	2019-06-01	2019-06-07	6	2196A	5.82	52.0111	8.34436	4	2	3	3.25	21.61	0.47	17	130.972	373.068	5511.3
257	2019-06-01	2019-06-04	3	2196A	5.82	52.0111	8.34436	4	2	3	3.25	21.61	0.47	17	130.972	373.068	5511.3
258	2019-06-01	2019-06-11	10	2196A	5.82	52.0111	8.34436	4	2	3	3.25	21.61	0.47	17	130.972	373.068	5511.3
259	2019-06-01	2019-06-08	7	2196A	5.82	52.0111	8.34436	4	2	3	3.25	21.61	0.47	17	130.972	373.068	5511.3
260	2019-06-01	2019-06-04	3	2196A	5.82	52.0111	8.34436	4	2	3	3.25	21.61	0.47	17	130.972	373.068	5511.3
261	2019-06-01	2019-06-08	7	2196A	5.82	52.0111	8.34436	4	2	3	3.25	21.61	0.47	17	130.972	373.068	5511.3
262	2019-06-01	2019-06-08	7	2196A	5.82	52.0111	8.34436	4	2	3	3.25	21.61	0.47	17	130.972	373.068	5511.3
263	2019-06-01	2019-06-06	5	2196A	5.82	52.0111	8.34436	4	2	3	3.25	21.61	0.47	17	130.972	373.068	5511.3
264	2019-06-01	2019-06-06	5	2196A	5.82	52.0111	8.34436	4	2	3	3.25	21.61	0.47	17	130.972	373.068	5511.3
265	2019-06-01	2019-06-04	3	2196A	5.82	52.0111	8.34436	4	2	3	3.25	21.61	0.47	17	130.972	373.068	5511.3
266	2019-06-01	2019-06-13	12	2196A	5.82	52.0111	8.34436	4	2	3	3.25	21.61	0.47	17	130.972	373.068	5511.3
272	2019-06-08	2019-06-16	8	2268B	8	52.0622	8.50092	3	1.33	2	4	27.61	0.6	1	14.6849	497.576	8984.32
274	2019-05-22	2019-05-26	4	2283B	6.06	52.1384	8.42703	3	3	3	3	21.5	0.47	16	155.377	294.748	5080.39
275	2019-05-22	2019-06-02	11	2283B	6.06	52.1384	8.42703	3	3	3	3	21.5	0.47	16	155.377	294.748	5080.39
276	2019-05-22	2019-05-25	3	2283B	6.06	52.1384	8.42703	3	3	3	3	21.5	0.47	16	155.377	294.748	5080.39
277	2019-05-22	2019-05-26	4	2283B	6.06	52.1384	8.42703	3	3	3	3	21.5	0.47	16	155.377	294.748	5080.39
278	2019-05-22	2019-05-24	2	2283B	6.06	52.1384	8.42703	3	3	3	3	21.5	0.47	16	155.377	294.748	5080.39
279	2019-05-22	2019-05-23	1	2283B	6.06	52.1384	8.42703	3	3	3	3	21.5	0.47	16	155.377	294.748	5080.39
280	2019-05-22	2019-05-28	6	2283B	6.06	52.1384	8.42703	3	3	3	3	21.5	0.47	16	155.377	294.748	5080.39
281	2019-05-22	2019-06-01	10	2283B	6.06	52.1384	8.42703	3	3	3	3	21.5	0.47	16	155.377	294.748	5080.39
282	2019-05-22	2019-05-27	5	2283B	6.06	52.1384	8.42703	3	3	3	3	21.5	0.47	16	155.377	294.748	5080.39
283	2019-05-22	2019-05-24	2	2283B	6.06	52.1384	8.42703	3	3	3	3	21.5	0.47	16	155.377	294.748	5080.39
284	2019-05-22	2019-06-03	12	2283B	6.06	52.1384	8.42703	3	3	3	3	21.5	0.47	16	155.377	294.748	5080.39
285	2019-05-22	2019-05-29	7	2283B	6.06	52.1384	8.42703	3	3	3	3	21.5	0.47	16	155.377	294.748	5080.39
286	2019-05-22	2019-05-26	4	2283B	6.06	52.1384	8.42703	3	3	3	3	21.5	0.47	16	155.377	294.748	5080.39
287	2019-05-22	2019-05-25	3	2283B	6.06	52.1384	8.42703	3	3	3	3	21.5	0.47	16	155.377	294.748	5080.39
288	2019-05-22	2019-05-24	2	2283B	6.06	52.1384	8.42703	3	3	3	3	21.5	0.47	16	155.377	294.748	5080.39
289	2019-05-22	2019-06-12	21	2283B	6.06	52.1384	8.42703	3	3	3	3	21.5	0.47	16	155.377	294.748	5080.39

## Sheet: Mücken (ohne Tag 1)
Blackfly ID	Caught (Date)	Died (Date)	Survival of blackfly (days)	Nest ID	Mean survival length for blackflies caught at corresponding nest in days	Y	X	Brood_size	0_Infectionintensity	Number of nestlings in nest	0_Morph of chicks	0_Age of chicks	Averaged standardized age of the brood	number of caught blackflies	Dist_stream	Length_stream200	Length_stream1000
19	43609	43611	2	1032	6.63	52.0739	8.38823	3	1	1	3	28.15	0.61	24	11.3842	738.674	5468.97
20	43609	43611	2	1032	6.63	52.0739	8.38823	3	1	1	3	28.15	0.61	24	11.3842	738.674	5468.97
21	43609	43611	2	1032	6.63	52.0739	8.38823	3	1	1	3	28.15	0.61	24	11.3842	738.674	5468.97
24	43609	43611	2	1032	6.63	52.0739	8.38823	3	1	1	3	28.15	0.61	24	11.3842	738.674	5468.97
25	43609	43611	2	1032	6.63	52.0739	8.38823	3	1	1	3	28.15	0.61	24	11.3842	738.674	5468.97
27	43609	43611	2	1032	6.63	52.0739	8.38823	3	1	1	3	28.15	0.61	24	11.3842	738.674	5468.97
34	43607	43609	2	1374	5.74	52.1339	8.41124	3	3	3	4	24.14	0.53	23	31.9168	635.3	7426.7
38	43607	43609	2	1374	5.74	52.1339	8.41124	3	3	3	4	24.14	0.53	23	31.9168	635.3	7426.7
51	43607	43609	2	1374	5.74	52.1339	8.41124	3	3	3	4	24.14	0.53	23	31.9168	635.3	7426.7
55	43607	43609	2	1374	5.74	52.1339	8.41124	3	3	3	4	24.14	0.53	23	31.9168	635.3	7426.7
79	43610	43612	2	1603	6.45	52.0505	8.4206	2	1.5	1	3	27.74	0.6	11	179.378	30.9143	4034.15
101	43608	43610	2	1642	8.67	52.094	8.48337	3	1.67	2	2.33	29.2	0.64	6	11.317	794.339	8892.41
180	43625	43627	2	2228	3.5	52.0779	8.43663	3	2.67	3	2.33	32.46	0.71	6	16.6396	558.34	7060.3
182	43625	43627	2	2228	3.5	52.0779	8.43663	3	2.67	3	2.33	32.46	0.71	6	16.6396	558.34	7060.3
220	43607	43609	2	2172B	5.78	52.1106	8.484	3	1.67	2	2	21.88	0.48	17	152.389	353.592	4389.59
223	43608	43610	2	2173B	3	52.1066	8.47739	3	0.67	1	2.67	23.43	0.51	1	248.031	0	4816.49
231	43608	43610	2	2177B	3.3	52.117	8.47267	3	0	0	2	25.57	0.56	10	167.572	319.538	6174.01
234	43608	43610	2	2177B	3.3	52.117	8.47267	3	0	0	2	25.57	0.56	10	167.572	319.538	6174.01
237	43608	43610	2	2177B	3.3	52.117	8.47267	3	0	0	2	25.57	0.56	10	167.572	319.538	6174.01
238	43608	43610	2	2177B	3.3	52.117	8.47267	3	0	0	2	25.57	0.56	10	167.572	319.538	6174.01
244	43609	43611	2	2188A	2	52.003	8.35361	3	1	1	3.33	26.06	0.57	3	113.778	312.918	5844.32
245	43609	43611	2	2188A	2	52.003	8.35361	3	1	1	3.33	26.06	0.57	3	113.778	312.918	5844.32
246	43609	43611	2	2188A	2	52.003	8.35361	3	1	1	3.33	26.06	0.57	3	113.778	312.918	5844.32
278	43607	43609	2	2283B	6.06	52.1384	8.42703	3	3	3	3	21.5	0.47	16	155.377	294.748	5080.39
283	43607	43609	2	2283B	6.06	52.1384	8.42703	3	3	3	3	21.5	0.47	16	155.377	294.748	5080.39
288	43607	43609	2	2283B	6.06	52.1384	8.42703	3	3	3	3	21.5	0.47	16	155.377	294.748	5080.39
33	43610	43613	3	1212	4	52.0495	8.42632	2	1.5	1	2	24.04	0.52	3	50.3143	979.814	4869.82
35	43607	43610	3	1374	5.74	52.1339	8.41124	3	3	3	4	24.14	0.53	23	31.9168	635.3	7426.7
39	43607	43610	3	1374	5.74	52.1339	8.41124	3	3	3	4	24.14	0.53	23	31.9168	635.3	7426.7
41	43607	43610	3	1374	5.74	52.1339	8.41124	3	3	3	4	24.14	0.53	23	31.9168	635.3	7426.7
46	43607	43610	3	1374	5.74	52.1339	8.41124	3	3	3	4	24.14	0.53	23	31.9168	635.3	7426.7
47	43607	43610	3	1374	5.74	52.1339	8.41124	3	3	3	4	24.14	0.53	23	31.9168	635.3	7426.7
52	43607	43610	3	1374	5.74	52.1339	8.41124	3	3	3	4	24.14	0.53	23	31.9168	635.3	7426.7
54	43607	43610	3	1374	5.74	52.1339	8.41124	3	3	3	4	24.14	0.53	23	31.9168	635.3	7426.7
74	43610	43613	3	1603	6.45	52.0505	8.4206	2	1.5	1	3	27.74	0.6	11	179.378	30.9143	4034.15
81	43610	43613	3	1603	6.45	52.0505	8.4206	2	1.5	1	3	27.74	0.6	11	179.378	30.9143	4034.15
91	43610	43613	3	1608	6	52.0754	8.44552	2	1.5	1	4	21.61	0.47	10	18.6662	423.988	7738.35
104	43624	43627	3	1794	4.67	52.0601	8.46315	2	3	2	3	29.18	0.64	3	15.3636	449.547	8507.57
109	43624	43627	3	1818	2	52.0384	8.35165	2	0.5	1	3.5	28.82	0.63	2	37.879	385.266	9483.26
123	43610	43613	3	1847	6.17	52.034	8.48802	3	0.33	1	3.67	23.92	0.52	18	458.807	0	3410.56
142	43615	43618	3	1972	9	52.0304	8.45067	2	0	0	2	24.25	0.53	5	18.7005	694.788	8394.58
156	43615	43618	3	2219	4.95	52.0587	8.4502	4	2.25	4	3	28.22	0.62	21	105.961	189.564	8206
177	43625	43628	3	2228	3.5	52.0779	8.43663	3	2.67	3	2.33	32.46	0.71	6	16.6396	558.34	7060.3
178	43625	43628	3	2228	3.5	52.0779	8.43663	3	2.67	3	2.33	32.46	0.71	6	16.6396	558.34	7060.3
186	43607	43610	3	20611	2.33	52.1396	8.47504	3	1	1	2.67	28.21	0.62	3	2.78217	747.273	7108.78
187	43607	43610	3	20611	2.33	52.1396	8.47504	3	1	1	2.67	28.21	0.62	3	2.78217	747.273	7108.78
192	43615	43618	3	21352	4.8	52.0135	8.39465	3	0.67	1	2	23.59	0.51	5	64.2046	416.275	4653.96
212	43607	43610	3	2172B	5.78	52.1106	8.484	3	1.67	2	2	21.88	0.48	17	152.389	353.592	4389.59
214	43607	43610	3	2172B	5.78	52.1106	8.484	3	1.67	2	2	21.88	0.48	17	152.389	353.592	4389.59
217	43607	43610	3	2172B	5.78	52.1106	8.484	3	1.67	2	2	21.88	0.48	17	152.389	353.592	4389.59
232	43608	43611	3	2177B	3.3	52.117	8.47267	3	0	0	2	25.57	0.56	10	167.572	319.538	6174.01
239	43608	43611	3	2177B	3.3	52.117	8.47267	3	0	0	2	25.57	0.56	10	167.572	319.538	6174.01
253	43617	43620	3	2196A	5.82	52.0111	8.34436	4	2	3	3.25	21.61	0.47	17	130.972	373.068	5511.3
257	43617	43620	3	2196A	5.82	52.0111	8.34436	4	2	3	3.25	21.61	0.47	17	130.972	373.068	5511.3
260	43617	43620	3	2196A	5.82	52.0111	8.34436	4	2	3	3.25	21.61	0.47	17	130.972	373.068	5511.3
265	43617	43620	3	2196A	5.82	52.0111	8.34436	4	2	3	3.25	21.61	0.47	17	130.972	373.068	5511.3
276	43607	43610	3	2283B	6.06	52.1384	8.42703	3	3	3	3	21.5	0.47	16	155.377	294.748	5080.39
287	43607	43610	3	2283B	6.06	52.1384	8.42703	3	3	3	3	21.5	0.47	16	155.377	294.748	5080.39
10	43609	43613	4	1032	6.63	52.0739	8.38823	3	1	1	3	28.15	0.61	24	11.3842	738.674	5468.97
44	43607	43611	4	1374	5.74	52.1339	8.41124	3	3	3	4	24.14	0.53	23	31.9168	635.3	7426.7
45	43607	43611	4	1374	5.74	52.1339	8.41124	3	3	3	4	24.14	0.53	23	31.9168	635.3	7426.7
126	43610	43614	4	1847	6.17	52.034	8.48802	3	0.33	1	3.67	23.92	0.52	18	458.807	0	3410.56
130	43610	43614	4	1847	6.17	52.034	8.48802	3	0.33	1	3.67	23.92	0.52	18	458.807	0	3410.56
135	43610	43614	4	1847	6.17	52.034	8.48802	3	0.33	1	3.67	23.92	0.52	18	458.807	0	3410.56
154	43615	43619	4	2219	4.95	52.0587	8.4502	4	2.25	4	3	28.22	0.62	21	105.961	189.564	8206
161	43615	43619	4	2219	4.95	52.0587	8.4502	4	2.25	4	3	28.22	0.62	21	105.961	189.564	8206
164	43615	43619	4	2219	4.95	52.0587	8.4502	4	2.25	4	3	28.22	0.62	21	105.961	189.564	8206
169	43610	43614	4	2224	8.25	52.0732	8.45713	2	0	0	4	19.26	0.42	8	15.328	834.09	10250.1
171	43610	43614	4	2224	8.25	52.0732	8.45713	2	0	0	4	19.26	0.42	8	15.328	834.09	10250.1
173	43610	43614	4	2224	8.25	52.0732	8.45713	2	0	0	4	19.26	0.42	8	15.328	834.09	10250.1
190	43615	43619	4	21352	4.8	52.0135	8.39465	3	0.67	1	2	23.59	0.51	5	64.2046	416.275	4653.96
213	43607	43611	4	2172B	5.78	52.1106	8.484	3	1.67	2	2	21.88	0.48	17	152.389	353.592	4389.59
224	43607	43611	4	2174B	1	52.1137	8.4857	3	0.67	1	2	25.75	0.56	5	15.0847	407.714	4277.06
236	43608	43612	4	2177B	3.3	52.117	8.47267	3	0	0	2	25.57	0.56	10	167.572	319.538	6174.01
240	43611	43615	4	2178A	8.5	52.0049	8.38823	3	1.67	2	2.33	26.79	0.58	1	157.146	44.7576	7569.39
247	43615	43619	4	2189A	3.33	52.0065	8.35979	2	2	2	2	30.73	0.67	3	248.822	0	4643.58
251	43617	43621	4	2196A	5.82	52.0111	8.34436	4	2	3	3.25	21.61	0.47	17	130.972	373.068	5511.3
255	43617	43621	4	2196A	5.82	52.0111	8.34436	4	2	3	3.25	21.61	0.47	17	130.972	373.068	5511.3
274	43607	43611	4	2283B	6.06	52.1384	8.42703	3	3	3	3	21.5	0.47	16	155.377	294.748	5080.39
277	43607	43611	4	2283B	6.06	52.1384	8.42703	3	3	3	3	21.5	0.47	16	155.377	294.748	5080.39
286	43607	43611	4	2283B	6.06	52.1384	8.42703	3	3	3	3	21.5	0.47	16	155.377	294.748	5080.39
58	43615	43620	5	1406	3	52.0514	8.45127	4	0.75	2	3.5	28.09	0.61	2	104.181	420.651	6624.39
67	43625	43630	5	1430	2.5	52.0821	8.45839	4	1.75	3	3	26.01	0.57	10	0.754507	209.594	6540.77
70	43611	43616	5	1591	5	52.0958	8.32502	2	1.5	1	3.5	24.7	0.54	3	651.897	0	1261.57
71	43611	43616	5	1591	5	52.0958	8.32502	2	1.5	1	3.5	24.7	0.54	3	651.897	0	1261.57
72	43611	43616	5	1591	5	52.0958	8.32502	2	1.5	1	3.5	24.7	0.54	3	651.897	0	1261.57
73	43610	43615	5	1603	6.45	52.0505	8.4206	2	1.5	1	3	27.74	0.6	11	179.378	30.9143	4034.15
77	43610	43615	5	1603	6.45	52.0505	8.4206	2	1.5	1	3	27.74	0.6	11	179.378	30.9143	4034.15
87	43610	43615	5	1608	6	52.0754	8.44552	2	1.5	1	4	21.61	0.47	10	18.6662	423.988	7738.35
92	43610	43615	5	1608	6	52.0754	8.44552	2	1.5	1	4	21.61	0.47	10	18.6662	423.988	7738.35
94	43604	43609	5	1630	6.25	52.0239	8.49476	4	0	0	3	20.26	0.44	4	24.2386	619.554	3156.64
111	43604	43609	5	1829	6.25	52.0761	8.48025	3	1.67	2	3	24.93	0.54	4	144.292	224.319	7364.21
113	43604	43609	5	1829	6.25	52.0761	8.48025	3	1.67	2	3	24.93	0.54	4	144.292	224.319	7364.21
118	43610	43615	5	1847	6.17	52.034	8.48802	3	0.33	1	3.67	23.92	0.52	18	458.807	0	3410.56
129	43610	43615	5	1847	6.17	52.034	8.48802	3	0.33	1	3.67	23.92	0.52	18	458.807	0	3410.56
132	43610	43615	5	1847	6.17	52.034	8.48802	3	0.33	1	3.67	23.92	0.52	18	458.807	0	3410.56
141	43615	43620	5	1972	9	52.0304	8.45067	2	0	0	2	24.25	0.53	5	18.7005	694.788	8394.58
150	43615	43620	5	2219	4.95	52.0587	8.4502	4	2.25	4	3	28.22	0.62	21	105.961	189.564	8206
157	43615	43620	5	2219	4.95	52.0587	8.4502	4	2.25	4	3	28.22	0.62	21	105.961	189.564	8206
163	43615	43620	5	2219	4.95	52.0587	8.4502	4	2.25	4	3	28.22	0.62	21	105.961	189.564	8206
168	43615	43620	5	2219	4.95	52.0587	8.4502	4	2.25	4	3	28.22	0.62	21	105.961	189.564	8206
170	43610	43615	5	2224	8.25	52.0732	8.45713	2	0	0	4	19.26	0.42	8	15.328	834.09	10250.1
181	43625	43630	5	2228	3.5	52.0779	8.43663	3	2.67	3	2.33	32.46	0.71	6	16.6396	558.34	7060.3
183	43604	43609	5	19931	5	52.0588	8.46095	3	1	1	4	17.11	0.37	1	15.6052	446.968	9014.46
188	43615	43620	5	21352	4.8	52.0135	8.39465	3	0.67	1	2	23.59	0.51	5	64.2046	416.275	4653.96
189	43615	43620	5	21352	4.8	52.0135	8.39465	3	0.67	1	2	23.59	0.51	5	64.2046	416.275	4653.96
207	43607	43612	5	2172B	5.78	52.1106	8.484	3	1.67	2	2	21.88	0.48	17	152.389	353.592	4389.59
233	43608	43613	5	2177B	3.3	52.117	8.47267	3	0	0	2	25.57	0.56	10	167.572	319.538	6174.01
248	43615	43620	5	2189A	3.33	52.0065	8.35979	2	2	2	2	30.73	0.67	3	248.822	0	4643.58
250	43617	43622	5	2196A	5.82	52.0111	8.34436	4	2	3	3.25	21.61	0.47	17	130.972	373.068	5511.3
263	43617	43622	5	2196A	5.82	52.0111	8.34436	4	2	3	3.25	21.61	0.47	17	130.972	373.068	5511.3
264	43617	43622	5	2196A	5.82	52.0111	8.34436	4	2	3	3.25	21.61	0.47	17	130.972	373.068	5511.3
282	43607	43612	5	2283B	6.06	52.1384	8.42703	3	3	3	3	21.5	0.47	16	155.377	294.748	5080.39
17	43609	43615	6	1032	6.63	52.0739	8.38823	3	1	1	3	28.15	0.61	24	11.3842	738.674	5468.97
18	43609	43615	6	1032	6.63	52.0739	8.38823	3	1	1	3	28.15	0.61	24	11.3842	738.674	5468.97
29	43609	43615	6	1032	6.63	52.0739	8.38823	3	1	1	3	28.15	0.61	24	11.3842	738.674	5468.97
49	43607	43613	6	1374	5.74	52.1339	8.41124	3	3	3	4	24.14	0.53	23	31.9168	635.3	7426.7
61	43625	43631	6	1430	2.5	52.0821	8.45839	4	1.75	3	3	26.01	0.57	10	0.754507	209.594	6540.77
84	43610	43616	6	1608	6	52.0754	8.44552	2	1.5	1	4	21.61	0.47	10	18.6662	423.988	7738.35
90	43610	43616	6	1608	6	52.0754	8.44552	2	1.5	1	4	21.61	0.47	10	18.6662	423.988	7738.35
95	43604	43610	6	1630	6.25	52.0239	8.49476	4	0	0	3	20.26	0.44	4	24.2386	619.554	3156.64
99	43608	43614	6	1642	8.67	52.094	8.48337	3	1.67	2	2.33	29.2	0.64	6	11.317	794.339	8892.41
112	43604	43610	6	1829	6.25	52.0761	8.48025	3	1.67	2	3	24.93	0.54	4	144.292	224.319	7364.21
115	43625	43631	6	1832	2.25	52.0833	8.47193	3	1	2	3	33.2	0.72	4	17.983	281.795	8480.59
120	43610	43616	6	1847	6.17	52.034	8.48802	3	0.33	1	3.67	23.92	0.52	18	458.807	0	3410.56
152	43615	43621	6	2219	4.95	52.0587	8.4502	4	2.25	4	3	28.22	0.62	21	105.961	189.564	8206
158	43615	43621	6	2219	4.95	52.0587	8.4502	4	2.25	4	3	28.22	0.62	21	105.961	189.564	8206
159	43615	43621	6	2219	4.95	52.0587	8.4502	4	2.25	4	3	28.22	0.62	21	105.961	189.564	8206
166	43615	43621	6	2219	4.95	52.0587	8.4502	4	2.25	4	3	28.22	0.62	21	105.961	189.564	8206
174	43610	43616	6	2224	8.25	52.0732	8.45713	2	0	0	4	19.26	0.42	8	15.328	834.09	10250.1
179	43625	43631	6	2228	3.5	52.0779	8.43663	3	2.67	3	2.33	32.46	0.71	6	16.6396	558.34	7060.3
206	43607	43613	6	2172B	5.78	52.1106	8.484	3	1.67	2	2	21.88	0.48	17	152.389	353.592	4389.59
219	43607	43613	6	2172B	5.78	52.1106	8.484	3	1.67	2	2	21.88	0.48	17	152.389	353.592	4389.59
254	43617	43623	6	2196A	5.82	52.0111	8.34436	4	2	3	3.25	21.61	0.47	17	130.972	373.068	5511.3
256	43617	43623	6	2196A	5.82	52.0111	8.34436	4	2	3	3.25	21.61	0.47	17	130.972	373.068	5511.3
280	43607	43613	6	2283B	6.06	52.1384	8.42703	3	3	3	3	21.5	0.47	16	155.377	294.748	5080.39
13	43609	43616	7	1032	6.63	52.0739	8.38823	3	1	1	3	28.15	0.61	24	11.3842	738.674	5468.97
16	43609	43616	7	1032	6.63	52.0739	8.38823	3	1	1	3	28.15	0.61	24	11.3842	738.674	5468.97
56	43607	43614	7	1374	5.74	52.1339	8.41124	3	3	3	4	24.14	0.53	23	31.9168	635.3	7426.7
64	43625	43632	7	1430	2.5	52.0821	8.45839	4	1.75	3	3	26.01	0.57	10	0.754507	209.594	6540.77
88	43610	43617	7	1608	6	52.0754	8.44552	2	1.5	1	4	21.61	0.47	10	18.6662	423.988	7738.35
96	43604	43611	7	1630	6.25	52.0239	8.49476	4	0	0	3	20.26	0.44	4	24.2386	619.554	3156.64
97	43604	43611	7	1630	6.25	52.0239	8.49476	4	0	0	3	20.26	0.44	4	24.2386	619.554	3156.64
131	43610	43617	7	1847	6.17	52.034	8.48802	3	0.33	1	3.67	23.92	0.52	18	458.807	0	3410.56
139	43615	43622	7	1972	9	52.0304	8.45067	2	0	0	2	24.25	0.53	5	18.7005	694.788	8394.58
148	43615	43622	7	2219	4.95	52.0587	8.4502	4	2.25	4	3	28.22	0.62	21	105.961	189.564	8206
155	43615	43622	7	2219	4.95	52.0587	8.4502	4	2.25	4	3	28.22	0.62	21	105.961	189.564	8206
160	43615	43622	7	2219	4.95	52.0587	8.4502	4	2.25	4	3	28.22	0.62	21	105.961	189.564	8206
191	43615	43622	7	21352	4.8	52.0135	8.39465	3	0.67	1	2	23.59	0.51	5	64.2046	416.275	4653.96
216	43607	43614	7	2172B	5.78	52.1106	8.484	3	1.67	2	2	21.88	0.48	17	152.389	353.592	4389.59
259	43617	43624	7	2196A	5.82	52.0111	8.34436	4	2	3	3.25	21.61	0.47	17	130.972	373.068	5511.3
261	43617	43624	7	2196A	5.82	52.0111	8.34436	4	2	3	3.25	21.61	0.47	17	130.972	373.068	5511.3
262	43617	43624	7	2196A	5.82	52.0111	8.34436	4	2	3	3.25	21.61	0.47	17	130.972	373.068	5511.3
285	43607	43614	7	2283B	6.06	52.1384	8.42703	3	3	3	3	21.5	0.47	16	155.377	294.748	5080.39
7	43609	43617	8	1032	6.63	52.0739	8.38823	3	1	1	3	28.15	0.61	24	11.3842	738.674	5468.97
31	43610	43618	8	1212	4	52.0495	8.42632	2	1.5	1	2	24.04	0.52	3	50.3143	979.814	4869.82
36	43607	43615	8	1374	5.74	52.1339	8.41124	3	3	3	4	24.14	0.53	23	31.9168	635.3	7426.7
75	43610	43618	8	1603	6.45	52.0505	8.4206	2	1.5	1	3	27.74	0.6	11	179.378	30.9143	4034.15
82	43610	43618	8	1603	6.45	52.0505	8.4206	2	1.5	1	3	27.74	0.6	11	179.378	30.9143	4034.15
86	43610	43618	8	1608	6	52.0754	8.44552	2	1.5	1	4	21.61	0.47	10	18.6662	423.988	7738.35
98	43608	43616	8	1642	8.67	52.094	8.48337	3	1.67	2	2.33	29.2	0.64	6	11.317	794.339	8892.41
125	43610	43618	8	1847	6.17	52.034	8.48802	3	0.33	1	3.67	23.92	0.52	18	458.807	0	3410.56
128	43610	43618	8	1847	6.17	52.034	8.48802	3	0.33	1	3.67	23.92	0.52	18	458.807	0	3410.56
167	43615	43623	8	2219	4.95	52.0587	8.4502	4	2.25	4	3	28.22	0.62	21	105.961	189.564	8206
209	43607	43615	8	2172B	5.78	52.1106	8.484	3	1.67	2	2	21.88	0.48	17	152.389	353.592	4389.59
272	43624	43632	8	2268B	8	52.0622	8.50092	3	1.33	2	4	27.61	0.6	1	14.6849	497.576	8984.32
11	43609	43618	9	1032	6.63	52.0739	8.38823	3	1	1	3	28.15	0.61	24	11.3842	738.674	5468.97
12	43609	43618	9	1032	6.63	52.0739	8.38823	3	1	1	3	28.15	0.61	24	11.3842	738.674	5468.97
26	43609	43618	9	1032	6.63	52.0739	8.38823	3	1	1	3	28.15	0.61	24	11.3842	738.674	5468.97
28	43609	43618	9	1032	6.63	52.0739	8.38823	3	1	1	3	28.15	0.61	24	11.3842	738.674	5468.97
37	43607	43616	9	1374	5.74	52.1339	8.41124	3	3	3	4	24.14	0.53	23	31.9168	635.3	7426.7
69	43611	43620	9	1489	9	52.0941	8.41046	2	1	1	2	23.84	0.52	1	22.5472	803.602	9113.23
78	43610	43619	9	1603	6.45	52.0505	8.4206	2	1.5	1	3	27.74	0.6	11	179.378	30.9143	4034.15
80	43610	43619	9	1603	6.45	52.0505	8.4206	2	1.5	1	3	27.74	0.6	11	179.378	30.9143	4034.15
83	43610	43619	9	1603	6.45	52.0505	8.4206	2	1.5	1	3	27.74	0.6	11	179.378	30.9143	4034.15
89	43610	43619	9	1608	6	52.0754	8.44552	2	1.5	1	4	21.61	0.47	10	18.6662	423.988	7738.35
110	43604	43613	9	1829	6.25	52.0761	8.48025	3	1.67	2	3	24.93	0.54	4	144.292	224.319	7364.21
119	43610	43619	9	1847	6.17	52.034	8.48802	3	0.33	1	3.67	23.92	0.52	18	458.807	0	3410.56
122	43610	43619	9	1847	6.17	52.034	8.48802	3	0.33	1	3.67	23.92	0.52	18	458.807	0	3410.56
127	43610	43619	9	1847	6.17	52.034	8.48802	3	0.33	1	3.67	23.92	0.52	18	458.807	0	3410.56
176	43610	43619	9	2224	8.25	52.0732	8.45713	2	0	0	4	19.26	0.42	8	15.328	834.09	10250.1
211	43607	43616	9	2172B	5.78	52.1106	8.484	3	1.67	2	2	21.88	0.48	17	152.389	353.592	4389.59
230	43608	43617	9	2177B	3.3	52.117	8.47267	3	0	0	2	25.57	0.56	10	167.572	319.538	6174.01
252	43617	43626	9	2196A	5.82	52.0111	8.34436	4	2	3	3.25	21.61	0.47	17	130.972	373.068	5511.3
15	43609	43619	10	1032	6.63	52.0739	8.38823	3	1	1	3	28.15	0.61	24	11.3842	738.674	5468.97
22	43609	43619	10	1032	6.63	52.0739	8.38823	3	1	1	3	28.15	0.61	24	11.3842	738.674	5468.97
76	43610	43620	10	1603	6.45	52.0505	8.4206	2	1.5	1	3	27.74	0.6	11	179.378	30.9143	4034.15
85	43610	43620	10	1608	6	52.0754	8.44552	2	1.5	1	4	21.61	0.47	10	18.6662	423.988	7738.35
106	43624	43634	10	1794	4.67	52.0601	8.46315	2	3	2	3	29.18	0.64	3	15.3636	449.547	8507.57
124	43610	43620	10	1847	6.17	52.034	8.48802	3	0.33	1	3.67	23.92	0.52	18	458.807	0	3410.56
175	43610	43620	10	2224	8.25	52.0732	8.45713	2	0	0	4	19.26	0.42	8	15.328	834.09	10250.1
258	43617	43627	10	2196A	5.82	52.0111	8.34436	4	2	3	3.25	21.61	0.47	17	130.972	373.068	5511.3
281	43607	43617	10	2283B	6.06	52.1384	8.42703	3	3	3	3	21.5	0.47	16	155.377	294.748	5080.39
14	43609	43620	11	1032	6.63	52.0739	8.38823	3	1	1	3	28.15	0.61	24	11.3842	738.674	5468.97
102	43608	43619	11	1642	8.67	52.094	8.48337	3	1.67	2	2.33	29.2	0.64	6	11.317	794.339	8892.41
275	43607	43618	11	2283B	6.06	52.1384	8.42703	3	3	3	3	21.5	0.47	16	155.377	294.748	5080.39
43	43607	43619	12	1374	5.74	52.1339	8.41124	3	3	3	4	24.14	0.53	23	31.9168	635.3	7426.7
103	43608	43620	12	1642	8.67	52.094	8.48337	3	1.67	2	2.33	29.2	0.64	6	11.317	794.339	8892.41
143	43604	43616	12	2143	12	52.072	8.37212	2	1.5	1	3	25.4	0.55	1	368.659	0	4672.17
165	43615	43627	12	2219	4.95	52.0587	8.4502	4	2.25	4	3	28.22	0.62	21	105.961	189.564	8206
266	43617	43629	12	2196A	5.82	52.0111	8.34436	4	2	3	3.25	21.61	0.47	17	130.972	373.068	5511.3
284	43607	43619	12	2283B	6.06	52.1384	8.42703	3	3	3	3	21.5	0.47	16	155.377	294.748	5080.39
30	43609	43622	13	1032	6.63	52.0739	8.38823	3	1	1	3	28.15	0.61	24	11.3842	738.674	5468.97
40	43607	43620	13	1374	5.74	52.1339	8.41124	3	3	3	4	24.14	0.53	23	31.9168	635.3	7426.7
42	43607	43620	13	1374	5.74	52.1339	8.41124	3	3	3	4	24.14	0.53	23	31.9168	635.3	7426.7
48	43607	43620	13	1374	5.74	52.1339	8.41124	3	3	3	4	24.14	0.53	23	31.9168	635.3	7426.7
50	43607	43620	13	1374	5.74	52.1339	8.41124	3	3	3	4	24.14	0.53	23	31.9168	635.3	7426.7
100	43608	43621	13	1642	8.67	52.094	8.48337	3	1.67	2	2.33	29.2	0.64	6	11.317	794.339	8892.41
218	43607	43620	13	2172B	5.78	52.1106	8.484	3	1.67	2	2	21.88	0.48	17	152.389	353.592	4389.59
241	43608	43621	13	2178B	13	52.1099	8.45761	4	1.75	3	3.75	22.72	0.49	1	7.66007	352.798	6065.8
140	43615	43629	14	1972	9	52.0304	8.45067	2	0	0	2	24.25	0.53	5	18.7005	694.788	8394.58
215	43607	43621	14	2172B	5.78	52.1106	8.484	3	1.67	2	2	21.88	0.48	17	152.389	353.592	4389.59
121	43610	43625	15	1847	6.17	52.034	8.48802	3	0.33	1	3.67	23.92	0.52	18	458.807	0	3410.56
138	43615	43631	16	1972	9	52.0304	8.45067	2	0	0	2	24.25	0.53	5	18.7005	694.788	8394.58
208	43607	43623	16	2172B	5.78	52.1106	8.484	3	1.67	2	2	21.88	0.48	17	152.389	353.592	4389.59
23	43609	43630	21	1032	6.63	52.0739	8.38823	3	1	1	3	28.15	0.61	24	11.3842	738.674	5468.97
289	43607	43628	21	2283B	6.06	52.1384	8.42703	3	3	3	3	21.5	0.47	16	155.377	294.748	5080.39
172	43610	43634	24	2224	8.25	52.0732	8.45713	2	0	0	4	19.26	0.42	8	15.328	834.09	10250.1
